# Supplementary material for: Folic acid supplementation ameliorates long-term lipid metabolism following intrauterine growth restriction
Source: PLoS One. 2026 Apr 8;21(4):e0346676. doi: 10.1371/journal.pone.0346676 (PMC13061216; doi:10.1371/journal.pone.0346676)
Supplement: S1 Data — (ZIP) [file pone.0346676.s005.zip]

Archive with 2 entries (1 files):
- S1_raw_images/
- S1_raw_images/WB.pdf
